# Supplementary material for: Association of Serum Manganese Levels with Alzheimer’s Disease and Mild Cognitive Impairment: A Systematic Review and Meta-Analysis
Source: Nutrients. 2017 Mar 3;9(3):231. doi: 10.3390/nu9030231 (PMC5372894; doi:10.3390/nu9030231)
Supplement: Supplementary file 1 [file nutrients-09-00231-s001.zip]

Archive with 3 entries (2 files):
- nutrients-172646-supplementary/
- nutrients-172646-supplementary/nutrients-172646-SPRISMA checklist.doc
- nutrients-172646-supplementary/nutrients-172646-supplementary.docx
